# Supplementary material for: Analysis of readability of the top web searches for pediatric inborn errors of fatty acid metabolism
Source: Mol Genet Metab Rep. 2025 Jan 25;42:101195. doi: 10.1016/j.ymgmr.2025.101195 (PMC11910249; doi:10.1016/j.ymgmr.2025.101195)
Supplement: Supplementary file 1 — Supplementary material: Internet Patient Facing Readability Scores by Individual Site [file mmc1.xlsx]

## Sheet: MCADD
Source	Flesch-Kincaid Grade Level	Reading Difficulty	Grade Level	Age Range	Coleman-Liau Readability Index	Reading Difficulty	Grade Level	Age Range	Smog Index Readability Score	Reading Difficulty	Grade Level	Age Range
https://www.mayoclinic.org/diseases-conditions/mcad-deficiency/symptoms-causes/syc-20353745#:~:text=Medium%2Dchain%20acyl%2Dcoenzyme%20A,body%20uses%20to%20produce%20energy.	8.61	Slightly Difficult	9	14-15	11.68	Difficult	12th	17-18	8.24	Average-slightly difficult	8	13-14
https://medlineplus.gov/genetics/condition/medium-chain-acyl-coa-dehydrogenase-deficiency/	11.1	Fairly difficult	11th	16-17	13.9	Professional	College	21-22	10.1	Somewhat difficult	10th	15-16
https://rarediseases.org/rare-diseases/medium-chain-acyl-coa-dehydrogenase-deficiency/	10.95	Fairly difficult	11th	16-17	12.75	Very Difficult	College Level Entry	18-20	10.11	Somewhat difficult	10th	15-16
https://www.ncbi.nlm.nih.gov/books/NBK1424/	14.65	Extremely Difficult	College Graduate	23+	16.09	Extremely Difficult	College Graduate	23+	13.08	Very difficult	College Level Entry	18-20
https://www.ncbi.nlm.nih.gov/books/NBK560837/	14.65	Extremely Difficult	College Graduate	23+	16.99	Extremely Difficult	College Graduate	23+	13.34	Very difficult	College Level Entry	18-20
https://www.nhs.uk/conditions/mcadd/	7.54	Average-slightly difficult	8th	13-14	9.08	Slightly difficult	9th	14-15	7.95	Average-slightly difficult	8th	13-14
https://my.clevelandclinic.org/health/diseases/21973-mcad-deficiency	9.84	Slightly Difficult	9th	14-15	12.05	Difficult	12th	17-18	9.06	Slightly difficult	9th	14-15
https://www.orpha.net/consor/cgi-bin/OC_Exp.php?Lng=GB&Expert=42	12.67	Very difficult	College level entry	18-20	16.79	Extremely Difficult	College Graduate	23+	10.28	Somewhat difficult	10th	15-16
https://www.dshs.texas.gov/sites/default/files/newborn/pdf/FactMCAD.pdf	4.28	Easy	4th	2024-09-10	6.24	Fairly easy	6th	2024-11-12	5.1	Fairly easy	5th	2024-10-11
https://emedicine.medscape.com/article/946755-overview	13.68	Professional	College	21-22	15.12	Extremely Difficult	College graduate	23+	12.21	Difficult	12th	17-18
https://en.wikipedia.org/wiki/Medium-chain_acyl-coenzyme_A_dehydrogenase_deficiency	14.8	Extremely Difficult	College Graduate	23+	14.9	Extremely Difficult	College graduate	23+	12.89	Very difficult	College Level Entry	18-20
https://myriad.com/womens-health/diseases/medium-chain-acyl-coa-dehydrogenase-deficiency/	12.14	Difficult	12th	17-18	13.92	Professional	College	21-22	10.8	Fairly difficult	11th	16-17
https://www.newbornscreening.info/mcadd-medium-chain-acyl-coa-dehydrogenase-deficiency/	6.94	Average	7th	2024-12-13	9.37	Slightly difficult	9th	14-15	6.88	average	7th	2024-12-13
https://onlinelibrary.wiley.com/doi/full/10.1002/edm2.385	16.79	Extremely Difficult	College Graduate	23+	16.98	Extremely Difficult	college graduate	23+	14.88	extremely difficult	college graduate	23+
https://www.genomicseducation.hee.nhs.uk/documents/medium-chain-acyl-coa-dehydrogenase-deficiency/	14.99	Extremely Difficult	college graduate	23+	16.08	Extremely Difficult	college graduate	23+	13.6	professional	college	21-22
https://ojrd.biomedcentral.com/articles/10.1186/1750-1172-8-102	12.57	very difficult	college level entry	18-20	14.27	professional	college	21-22	12.11	Difficult	12th	17-18
https://journals.plos.org/plosgenetics/article?id=10.1371/journal.pgen.0010023	10.88	Fairly difficult	11th	16-17	13.37	very Difficult	college level Entry	18-20	10.68	Fairly difficult	11th	16-17
https://rh.perkinelmer.com/disorders/medium-chain-acyl-coa-dehydrogenase-deficiency-mcad/	16.04	Extremely Difficult	college graduate	23+	15.73	Extremely Difficult	college graduate	23+	13.78	professional	college	21-22
https://www.mayocliniclabs.com/test-catalog/overview/35478	7.6	Average-slightly difficult	8th	13-14	8.44	average-slightly difficult	8th	13-14	6.36	fairly easy	6th	2024-11-12
https://www.sciencedirect.com/topics/biochemistry-genetics-and-molecular-biology/medium-chain-acyl-coa-dehydrogenase	15.41	Extremely Difficult	college graduate	23+	15.48	Extremely Difficult	college graduate	23+	13.77	professional	college	21-22
https://www.nejm.org/doi/full/10.1056/NEJM198811173192003	PAYWALL	-	-	-	-	-	-	-	-	-	-	-
https://www.health.wa.gov.au/Articles/U_Z/WA-Newborn-Bloodspot-Screening-Program/Conditions-screened-for-in-WA/MCAD-deficiency	10.26	Somewhat difficult	10th	15-16	13.73	professional	college	21-22	7.98	average-slightly difficult	8th	13-14
https://www.verywellhealth.com/mcad-overview-4175022	10.51	fairly difficult	11th	16-17	11.49	fairly difficult	11th	16-17	9.97	somewhat difficult	10th	15-16
https://www.newenglandconsortium.org/mcadd	11.61	difficult	12th	17-18	13.52	professional	college	21-22	10.36	somewhat difficult	10th	15-16
https://www.medicalhomeportal.org/diagnoses-and-conditions/mcadd	12.73	very difficult	college level entry	18-20	15.55	Extremely Difficult	college graduate	23+	10.92	fairly difficult	11th	16-17

## Sheet: Primary Carnitine DeficiencyCTD
	Flesch-Kincaid Grade Level	Reading Difficulty	Grade Level	Age Range	Coleman-Liau Readability Index	Reading Difficulty	Grade Level	Age Range	Smog Index Readability Score	Reading Difficulty	Grade Level	Age Range
https://www.cedars-sinai.org/health-library/diseases-and-conditions/c/what-is-carnitine-deficiency.html#:~:text=Primary%20carnitine%20deficiency.,called%20primary%20muscle%20carnitine%20deficiency.	7.74	Average-slightly difficult	8th	13-14	10.15	somewhat difficult	10th	15-16	8.22	average-slightly difficult	8th	13-14
https://medlineplus.gov/genetics/condition/primary-carnitine-deficiency/	11.22	Fairly difficult	11th	16-17	14.44	Professional	college	21-22	10.15	Somewhat difficult	10th	15-16
https://www.ncbi.nlm.nih.gov/books/NBK84551/	15.72	Extremely difficult	College graduate	23+	18.41	Extremely difficult	college graduate	23+	13.06	very difficult	college level entry	18-20
https://rarediseases.org/rare-diseases/systemic-primary-carnitine-deficiency/	11.72	Difficult	12th	17-18	14.05	professional	college	21-22	10.8	fairly difficult	11th	16-17
https://www.ncbi.nlm.nih.gov/books/NBK559041/	19.1	Extremely difficult	College graduate	23+	17.45	Extremely difficult	college graduate	23+	16.38	extremely difficult	college graduate	23+
https://ojrd.biomedcentral.com/articles/10.1186/1750-1172-7-68	17.46	Extremely difficult	College graduate	23+	19.25	Extremely difficult	college graduate	23+	15.53	extremely difficult	college graduate	23+
https://www.saintlukeskc.org/health-library/understanding-primary-carnitine-deficiency-child	6.76	average	7th	2024-12-13	9.88	somewhat difficult	10th	15-16	6.99	average	7th	2024-12-13
https://medlineplus.gov/download/genetics/condition/primary-carnitine-deficiency.pdf	9.23	slightly difficult	9th	14-15	12.66	very difficult	college level entry	18-20	7.88	average-slightly difficult	8th	13-14
https://www.sciencedirect.com/topics/medicine-and-dentistry/carnitine-deficiency	15.04	Extremely difficult	College graduate	23+	16.36	Extremely difficult	college graduate	23+	13.46	very difficult	college level entry	18-20
https://myriad.com/womens-health/diseases/primary-carnitine-deficiency/	13.04	very difficult	college level entry	18-20	15.13	Extremely difficult	college graduate	23+	11.87	difficult	12th	17-18
https://www.orpha.net/consor/cgi-bin/OC_Exp.php?Expert=158	11.56	difficult	12th	17-18	15.94	Extremely difficult	college graduate	23+	9.62	somewhat difficult	10th	15-16
https://en.wikipedia.org/wiki/Systemic_primary_carnitine_deficiency	17.09	Extremely difficult	college graduate	23+	16.42	Extremely difficult	college graduate	23+	14.99	extremely difficult	college graduate	23+
https://emedicine.medscape.com/article/942233-overview	PAYWALL	-	-	-	-	-	-	-	-	-	-	-
https://newbornscreening.hrsa.gov/conditions/primary-carnitine-deficiency	8.51	slightly difficult	9th	14-15	11.66	difficult	12th	17-18	8.63	slightly difficult	9th	14-15
https://www.sciencedirect.com/topics/medicine-and-dentistry/systemic-primary-carnitine-deficiency	15.85	Extremely difficult	college graduate	23+	16.89	Extremely difficult	college graduate	23+	14.04	proffesional	college	21-22
https://www.mda.org/disease/metabolic-myopathies/types/carnitine-deficiency	12.23	difficult	12th	17-18	14.64	Extremely difficult	college graduate	23+	11	fairly difficult	11th	16-17
https://www.newbornscreening.info/carnitine-transporter-deficiency/	7.1	average	7th	2024-12-13	9.56	somewhat difficult	10th	15-16	7.07	average	7th	2024-12-13
https://myhealth.ucsd.edu/Library/Encyclopedia/134,521	7.78	Average-slightly difficult	8th	13-14	10.2	somewhat difficult	10th	15-16	8.25	average-slightly difficult	8th	13-14
https://leadiant.com/patients-and-caregivers/disease-areas/carnitine-deficiency/	19.02	Extremely difficult	college graduate	23+	17.07	Extremely difficult	college graduate	23+	16.53	extremely difficult	college graduate	23+
https://karger.com/anm/article/68/Suppl.%203/5/42283/Primary-Carnitine-Deficiency-and-Newborn-Screening	15.8	Extremely difficult	college graduate	23+	16.96	Extremely difficult	college graduate	23+	14.54	extremely difficult	college graduate	23+
https://onlinelibrary.wiley.com/doi/10.1002/jmd2.12319	13.94	professional	college	21-22	15.8	Extremely difficult	college graduate	23+	13.78	proffesional	college	21-22
https://www.medicalhomeportal.org/newborn/carnitine-uptake-defect	13.34	very difficult	college level entry	18-20	17.11	Extremely difficult	college graduate	23+	9.04	slightly difficult	9th	14-15
https://newbornscreening.health.utah.gov/disorders/cud/	10.88	fairly difficult	11th	16-17	14.56	Extremely difficult	college graduate	23+	9.04	slightly difficult	9th	14-15
https://metabolicsupportuk.org/condition/primary-carnitine-deficiency/	9.93	somewhat difficult	10th	15-16	11.67	difficult	12th	17-18	9.76	somewhat difficult	10th	15-16
https://www.neurology.org/doi/10.1212/WNL.41.10.1691	PAYWALL	-	-	-	-	-	-	-	-	-	-	-

## Sheet: Carnitine palmitoyltransferase 
Source	Flesch-Kincaid Grade Level	Reading Difficulty	Grade Level	Age Range	Coleman-Liau Readability Index	Reading Difficulty	Grade Level	Age Range	Smog Index Readability Score	Reading Difficulty	Grade Level	Age Range
https://www.ncbi.nlm.nih.gov/gtr/conditions/C1833508/#:~:text=Carnitine%20palmitoyltransferase%20II%20(CPT%20II,manifest%20from%20infancy%20to%20adulthood).	16.14	Extremely difficult	college graduate	23+	16.27	extremely difficult	college graduate	23+	14.22	professional	college	21-22
https://medlineplus.gov/genetics/condition/carnitine-palmitoyltransferase-ii-deficiency/	12.45	Difficult	12th	17-18	14.28	professional	college	21-22	10.51	fairly difficult	11th
https://www.ncbi.nlm.nih.gov/books/NBK1253/	16.14	Extremely difficult	college graduate	23+	16.27	extremely difficult	college graduate	23+	14.22	professional	college	21-22
https://www.cedars-sinai.org/health-library/diseases-and-conditions/c/carnitine-palmitoyl-transferase-deficiency.html	7.14	Average	7th	2024-12-13	9.95	somewhat difficult	10th	15-16	6.99	average	7th	2024-12-13
https://www.orpha.net/consor/cgi-bin/OC_Exp.php?lng=en&Expert=157	11.06	Fairly difficult	11th	16-17	14.85	extremely difficult	college graduate	23+	9.68	somewhat difficult	10th	15-16
https://jamanetwork.com/journals/jamaneurology/fullarticle/787494	14.15	professional	college	21-22	15.35	extremely difficult	college graduate	23+	12.11	difficult	12th	17-18
https://en.wikipedia.org/wiki/Carnitine_palmitoyltransferase_II_deficiency	16.27	Extremely difficult	college graduate	23+	16.05	extremely difficult	college graduate	23+	14.26	professional	college	21-22
https://myriad.com/womens-health/diseases/carnitine-palmitoyltransferase-ii-deficiency/	12.71	very difficult	college level entry	18-20	14.08	professional	college	21-22	10.95	fairly difficult	11th	17-18
https://medlineplus.gov/download/genetics/condition/carnitine-palmitoyltransferase-ii-deficiency.pdf	9.81	somewhat difficult	10th	15-16	12.49	difficult	12th grade	17-18	7.8	average-slightly difficult	8th	13-14
https://www.orpha.net/consor/cgi-bin/Disease_Search.php?lng=EN&data_id=19099&Disease_Disease_Search_diseaseType=ORPHA&Disease_Disease_Search_diseaseGroup=228302&Disease(s)/group%20of%20diseases=CPT2--adult-onset-form&title=CPT2--adult-onset-form&search=Disease_Search_Simple	12.34	Difficult	12th	17-18	15.76	extremely difficult	college graduate	23+	10.47	somewhat difficult	10th	15-16
https://www.nature.com/articles/3780745	12.95	very difficult	college level entry	18-20	13.49	very difficult	college level entry	18-20	12.21	difficult	12th	17-18
https://www.babysfirsttest.org/newborn-screening/conditions/carnitine-palmitoyltransferase-type-ii-deficiency	Unable to open	-	-	-	-	-	-	-	-	-	-	-
https://www.frontiersin.org/articles/10.3389/fphys.2021.637406/full	16.17	extremely difficult	college graduate	23+	14.48	professional	college	21-22	14.77	extremely difficult	college graduate	23+
https://www.omim.org/entry/255110	13.27	very difficult	college level entry	18-20	14.63	extremely difficult	college graduate	23+	12.13	difficult	12th	17-18
https://www.sciencedirect.com/topics/biochemistry-genetics-and-molecular-biology/carnitine-palmitoyltransferase-ii-deficiency	16.69	extremely difficult	college graduate	23+	16.63	extremely difficult	college graduate	23+	14.09	professional	college	21-22
https://newbornscreening.hrsa.gov/conditions/carnitine-palmitoyltransferase-ii-deficiency	8	average-slightly difficult	8th	13-14	11.14	fairly difficult	11th	16-17	8.1	average-slightly difficult	8th	13-14
https://metabolicsupportuk.org/condition/carnitine-palmitoyltransferase-ii-deficiency/	8.38	average-slightly difficult	8th	13-14	11.64	difficult	12th	17-18	7.94	average-slightly difficult	8th	13-14
https://www.newbornscreening.info/cpt-2-carnitine-palmitoyl-transferase-deficiency-type-2/	7.53	average-slightly difficult	8th	13-14	9.72	somewhat difficult	10th	15-16	7.46	average	7th	2024-12-13
https://www.mdpi.com/1420-3049/25/8/1784	14.53	extremely difficult	college graduate	23+	15.23	extremely difficult	college graduate	23+	13.11	very difficult	college level entry	18-20
https://www.frontiersin.org/articles/10.3389/fgene.2019.00497	15.07	extremely difficult	college graduate	23+	14.97	extremely difficult	college graduate	23+	14.14	professional	college	21-22
https://www.dshs.texas.gov/sites/default/files/newborn/pdf/FactCPTII.pdf	5.77	fairly easy	6th	2024-11-12	8.03	average-slightly difficult	8th	13-14	5.27	fairly easy	5th	2024-10-11
https://www.mda.org/disease/metabolic-myopathies/types/CPT-deficiency	11.49	Fairly difficult	11th	16-17	13.87	professional	college	21-22	10.75	fairly difficult	11th	16-17
https://www.neurology.org/doi/10.1212/01.wnl.0000318283.42961.e9	PAYWALL	-	-	-	-	-	-	-	-	-	-	-
https://womenshealth.labcorp.com/sites/default/files/2021-10/Carnitine%20palmitoyltransferase%20II%20deficiency_0317_0.pdf	11.98	difficult	12th	17-18	15.05	extremely difficult	college graduate	23+	9.48	slightly difficult	9th	14-15
https://www.sciencedirect.com/topics/neuroscience/carnitine-palmitoyltransferase-ii	15.44	extremely difficult	college graduate	23+	16.74	extremely difficult	college graduate	23+	13.04	very difficult	college level entry	18-20

## Sheet: VLCADD
Source	Flesch-Kincaid Grade Level	Reading Difficulty	Grade Level	Age Range	Coleman-Liau Readability Index	Reading Difficulty	Grade Level	Age Range	Smog Index Readability Score	Reading Difficulty	Grade Level	Age Range
https://medlineplus.gov/genetics/condition/very-long-chain-acyl-coa-dehydrogenase-deficiency/#:~:text=Description&text=Very%20long%2Dchain%20acyl%2DCoA%20dehydrogenase%20(VLCAD)%20deficiency,symptoms%20of%20the%20condition%20begin	10.78	fairly difficult	11th	16-17	12.82	very difficult	college level entry	18-20	9.26	slightly difficult	9th	14-15
https://rarediseases.org/rare-diseases/very-long-chain-acyl-coa-dehydrogenase-deficiency-lcad/	15.58	extremely difficult	college graduate	23+	15.43	extremely difficult	college graduate	23+	13.49	very difficult	college level entry	18-20
https://www.ncbi.nlm.nih.gov/books/NBK6816/	15.27	extremely difficult	college graduate	23+	16.77	extremely difficult	college graduate	23+	13.26	very difficult	college level entry	18-20
https://www.babysfirsttest.org/newborn-screening/conditions/very-long-chain-acyl-coa-dehydrogenase-deficiency	Unable to access	-	-	-	-	-	-	-	-	-	-	-
https://www.dshs.texas.gov/sites/default/files/newborn/pdf/FactVLCAD.pdf	3.76	easy	4th	2024-09-10	6.02	fairly easy	6th	2024-11-12	4.73	fairly easy	5th	2024-10-11
https://www.ncbi.nlm.nih.gov/pmc/articles/PMC8006598/	11.78	difficult	12th	17-18	13.75	professional	college	21-22	11.3	fairly difficult	11th	17-18
https://www.orpha.net/consor/www/cgi-bin/OC_Exp.php?lng=EN&Expert=26793	14.61	extremely difficult	college graduate	23+	17.52	extremely difficult	college graduate	23+	12.12	difficult	12th	17-18
https://www.newbornscreening.info/vlcadd-very-long-chain-acyl-coa-dehydrogenase-deficiency/	6.81	average	7th	2024-12-13	9.77	somewhat difficult	10th	15-16	6.69	average	7th	2024-12-13
https://en.wikipedia.org/wiki/Very_long-chain_acyl-coenzyme_A_dehydrogenase_deficiency	13.32	very difficult	college level entry	18-20	14.79	extremely difficult	college graduate	23+	11.57	difficult	12th
https://newbornscreening.hrsa.gov/conditions/very-long-chain-acyl-coa-dehydrogenase-deficiency	8.08	average-slightly difficult	8th	13-14	10.7	fairly difficult	11th	16-17	8.02	average-slightly difficult	8th	13-14
https://myriad.com/womens-health/diseases/very-long-chain-acyl-coa-dehydrogenase-deficiency/	11.95	difficult	12th	17-18	13.43	very difficult	college level entry	18-20	10.16	somewhat difficult	10th	15-16
https://www.sciencedirect.com/topics/medicine-and-dentistry/long-chain-acyl-coenzyme-a-dehydrogenase	14.55	extremely difficult	college graduate	23+	15.79	extremely difficult	college graduate	23+	12.97	very difficult	college level entry	18-20
https://www.frontiersin.org/journals/genetics/articles/10.3389/fgene.2021.648493/full	14.2	professional	college	21-22	15.5	extremely difficult	college graduate	23+	13.33	very difficult	college level entry	18-20
https://www.mdpi.com/2409-515X/9/4/53	13.11	very difficult	college level entry	18-20	13.79	professional	college	21-22	12.33	difficult	12th	17-18
https://www.sciencedirect.com/science/article/pii/S1096719220302018	13.51	professional	college	21-22	15.51	extremely difficult	college graduate	23+	13.01	very difficult	college level entry	18-20
https://www.omim.org/entry/201475	13.09	very difficult	college level entry	18-20	14.73	extremely difficult	college graduate	23+	12.14	difficult	12th	17-18
https://www.health.wa.gov.au/Articles/U_Z/WA-Newborn-Bloodspot-Screening-Program/Conditions-screened-for-in-WA/Very-long-chain-acyl-CoA-dehydrogenase-deficiency	12.41	difficult	12th	17-18	15.64	extremely difficult	college graduate	23+	7.05	average	7th	2024-12-13
https://www.ahajournals.org/doi/10.1161/01.res.0000088786.19197.e4	13.18	very difficult	college level entry	18-20	15.03	extremely difficult	college graduate	23+	12.35	difficult	12th	17-18
https://www.mayocliniclabs.com/test-catalog/overview/35571	8.7	slightly difficult	9th	14-15	13.59	professional	college	21-22	8.37	average-slightly difficult	8th	13-14
https://www.newenglandconsortium.org/vlcadd	12.45	difficult	12th	17-18	14.45	professional	college	21-22	10.55	fairly difficult	11th	16-17
https://erj.ersjournals.com/content/28/2/447	11.86	difficult	12th	17-18	15.77	extremely difficult	college graduate	23+	10.43	somewhat difficult	10th	15-16
https://accesspediatrics.mhmedical.com/content.aspx?bookid=2674&sectionid=220520341	PAYWALL	-	-	-	-	-	-	-	-	-	-	-
https://floridanewbornscreening.com/condition/very-long-chain-acyl-coa-dehydrogenase-deficiency-vlcad/	11.97	difficult	12th	17-18	13.65	professional	college	21-22	7.54	average-slightly difficult	8th	13-14
https://storymd.com/journal/dmq7gryhew-very-long-chain-acyl-coa-dehydrogenase-deficiency	9.34	slightly difficult	9th	14-15	11.63	difficult	12th	17-18	8.55	slightly difficult	9th	14-15
https://womenshealth.labcorp.com/sites/default/files/2021-10/Very%20long-chain%20acyl-CoA%20dehydrogenase%20VLCAD%20deficiency_0317.pdf	10.52	fairly difficult	11th	16-17	13.19	very difficult	college level entry	18-20	9.28	slightly difficult	9th	14-15

## Sheet: Trifunctional protein deficienc
Source	Flesch-Kincaid Grade Level	Reading Difficulty	Grade Level	Age Range	Coleman-Liau Readability Index	Reading Difficulty	Grade Level	Age Range	Smog Index Readability Score	Reading Difficulty	Grade Level	Age Range
https://floridanewbornscreening.com/condition/trifunctional-protein-deficiency-tfp/#:~:text=Signs%20of%20early%20TFP%20include,pain%20responses%2C%20and%20developmental%20delays.	12.39	difficult	12	17-18	14.61	extremely difficult	college graduate	23+	7.76	average-slightly difficult	8th	13-14
https://www.babysfirsttest.org/newborn-screening/conditions/trifunctional-protein-deficiency#:~:text=Trifunctional%20protein%20deficiency%20(TFP)%20is,to%20break%20down%20certain%20fats.	Unable to access	-	-	-	-	-	-	-	-	-	-	-
https://medlineplus.gov/genetics/condition/mitochondrial-trifunctional-protein-deficiency/	12.04	difficult	12th	17-18	15.29	extremely difficult	college graduate	23+	10.5	somewhat difficult	10th	15-16
https://www.newbornscreening.info/tfp-trifunctional-protein-deficiency/	7.7	average-slightly difficult	8th	13-14	10.27	somewhat difficult	10th	15-16	7.37	average	7th	2024-12-13
https://www.kdhe.ks.gov/DocumentCenter/View/7134/Kansas-Info-Sheet-for-TFP-PDF	10.97	fairly difficult	11th	16-17	14.03	professional	college	21-22	8.91	slightly difficult	9th	14-15
https://rarediseases.info.nih.gov/diseases/3684/mitochondrial-trifunctional-protein-deficiency	10.39	somewhat difficult	10th	15-16	14.24	professional	college	21-22	8.21	average-slightly difficult	8th	13-14
https://medlineplus.gov/download/genetics/condition/mitochondrial-trifunctional-protein-deficiency.pdf	9.46	slightly difficult	9th	14-15	13.33	very difficult	college level entry	18-20	7.5	average-slightly difficult	8th	13-14
https://www.orpha.net/consor/cgi-bin/OC_Exp.php?Lng=GB&Expert=746	11.99	difficult	12th	17-18	14.7	extremely difficult	college graduate	23+	10.42	somewhat difficult	10th	15-16
https://newbornscreening.hrsa.gov/conditions/mitochondrial-trifunctional-protein-deficiency	9.53	somewhat difficult	10th	15-16	12.81	very difficult	college level entry	18-20	8.94	slightly difficult	9th	14-15
https://www.ncbi.nlm.nih.gov/pmc/articles/PMC2848452/	13.93	professional	college	21-22	14.89	extremely difficult	college graduate	23+	13.02	very difficult	college level entry	18-20
https://www.chp.edu/our-services/rare-disease-therapy/patient-stories/reagan-singer	7.33	average	7th	2024-12-13	9.53	somewhat difficult	10th	15-16	7.01	average	7th	2024-12-13
https://www.omim.org/entry/609015	12.82	very difficult	college level entry	18-20	15.36	extremely difficult	college graduate	23+	11.73	difficult	12th	17-18
https://en.wikipedia.org/wiki/Mitochondrial_trifunctional_protein_deficiency	13.63	professional	college	21-22	17.51	extremely difficult	college graduate	23+	11.17	fairly difficult	11th	16-17
https://www.frontiersin.org/articles/10.3389/fneur.2023.1187822	14.12	professional	college	21-22	16.02	extremely difficult	college graduate	23+	12.44	difficult	12th	17-18
https://www.sciencedirect.com/topics/biochemistry-genetics-and-molecular-biology/mitochondrial-trifunctional-protein-deficiency	17.76	extremely difficult	college graduate	23+	16.87	extremely difficult	college graduate	23+	15.5	extremely difficult	college graduate	23+
https://www.nature.com/articles/pr19992772	12.15	difficult	12th	17-18	14.31	professional	college	21-22	11.53	difficult	12th	17-18
https://www.sciencedirect.com/topics/medicine-and-dentistry/mitochondrial-trifunctional-protein	16.82	extremely difficult	college graduate	23+	16.47	extremely difficult	college graduate	23+	14.68	extremely difficult	college graduate	23+
https://metabolicsupportuk.org/condition/mitochondrial-trifunctional-protein-deficiency/	7.78	average-slightly difficult	8th	13-14	10.32	somewhat difficult	10th	15-16	7.9	average-slightly difficult	8th	13-14
https://www.annchildneurol.org/m/makeCookie.php?url=/m/journal/view.php?number=1242	11.79	difficult	12th	17-18	13.91	professional	college	21-22	11.66	difficult	12th	17-18
https://www.vdh.virginia.gov/content/uploads/sites/33/2016/11/Parent-Fact-Sheet_TFP_English.pdf	5.01	fairly easy	5th	2024-10-11	7.26	average	7th	2024-12-13	6.51	average	7th	2024-12-13
https://rarediseases.oscar.ncsu.edu/disease/mitochondrial-trifunctional-protein-deficiency/about/	15.07	extremely difficult	college graduate	23+	17.85	extremely difficult	college graduate	23+	11.85	difficult	12th	17-18
https://www.jci.org/articles/view/2091	8.84	slightly difficult	9th	14-15	11.77	difficult	12th	17-18	8.23	average-slightly difficult	8th	13-14
https://storymd.com/journal/wvepkr2i7m-newborn-screening-metabolic-and-genetic-disorders/page/585agysapglz-what-is-mitochondrial-trifunctional-protein-deficiency	15.65	extremely difficult	college graduate	23+	16.97	extremely difficult	college graduate	23+	13.18	very difficult	college level entry	18-20
https://nbstrn.org/tools/nbs-cr/trifunctional-protein-deficiency	11.91	difficult	12th	17-18	15.3	extremely difficult	college graduate	23+	10.2	somewhat difficult	10th	15-16
https://rarediseases.org/gard-rare-disease/mitochondrial-trifunctional-protein-deficiency/	No page info	-	-	-	-	-	-	-	-	-	-	-

## Sheet: CPT1D
Source	Flesch-Kincaid Grade Level	Reading Difficulty	Grade Level	Age Range	Coleman-Liau Readability Index	Reading Difficulty	Grade Level	Age Range	Smog Index Readability Score	Reading Difficulty	Grade Level	Age Range
https://www.orpha.net/consor/www/cgi-bin/OC_Exp.php?lng=EN&Expert=156#:~:text=Carnitine%20palmitoyltransferase%201A%20(CPT%2D1A,and%20risk%20of%20liver%20failure.	14.81	extremely difficult	college graduate	23+	18.5	extremely difficult	college graduate	23+	9.68	somewhat difficult	10th	15-16
https://medlineplus.gov/genetics/condition/carnitine-palmitoyltransferase-i-deficiency/	12.01	difficult	12th	17-18	14.09	professional	college	21-22	10.34	somewhat difficult	10th	15-16
https://www.ncbi.nlm.nih.gov/books/NBK1527/	15.36	extremely difficult	college graduate	23+	17.46	extremely difficult	college graduate	23+	12.95	very difficult	college level entry	18-20
https://rarediseases.org/rare-diseases/carnitine-palmitoyltransferase-1a-deficiency/	10.97	fairly difficult	11th	16-17	14.34	professional	college	21-22	9.8	somewhat difficult	10th	15-16
https://www.cedars-sinai.org/health-library/diseases-and-conditions/c/carnitine-palmitoyl-transferase-deficiency.html	7.14	average	7th	2024-12-13	9.95	somewhat difficult	10th	15-16	6.99	average	7th	2024-12-13
https://www.dshs.texas.gov/sites/default/files/newborn/pdf/FactCPT1.pdf	4.07	easy	4th	2024-09-10	6.45	fairly easy	6th	2024-11-12	5.12	fairly easy	5th	2024-10-11
https://medlineplus.gov/download/genetics/condition/carnitine-palmitoyltransferase-i-deficiency.pdf	9.75	somewhat difficult	10th	15-16	12.32	difficult	12th	17-18	7.9	average-slightly difficult	8th	13-14
https://myriad.com/womens-health/diseases/carnitine-palmitoyltransferase-ia-deficiency/	12.64	very difficult	college level entry	18-20	14.75	extremely difficult	college graduate	23+	10.61	fairly difficult	11th	16-17
https://en.wikipedia.org/wiki/Carnitine_palmitoyltransferase_I_deficiency	14.45	professional	college	21-22	16	extremely difficult	college graduate	23+	12.72	very difficult	college level entry	18-20
https://newbornscreening.hrsa.gov/conditions/carnitine-palmitoyltransferase-i-deficiency	8.17	average-slightly difficult	8th	13-14	11.16	fairly difficult	11th	16-17	8.36	average-slightly difficult	8th	13-14
https://www.newbornscreening.info/cpt-1-carnitine-palmitoyl-transferase-deficiency-type-1/	8.14	average-slightly difficult	8th	13-14	10.72	fairly difficult	11th	16-17	8.02	average-slightly difficult	8th	13-14
https://pubmed.ncbi.nlm.nih.gov/20301700/	20.89	extremely difficult	college graduate	23+	18.4	extremely difficult	college graduate	23+	17.63	extremely difficult	college graduate	23+
https://www.sciencedirect.com/topics/medicine-and-dentistry/carnitine-palmitoyltransferase-i	14.1	professional	college	21-22	15.37	extremely difficult	college graduate	23+	12.79	very difficult	college level entry	18-20
https://www.orpha.net/consor/cgi-bin/Disease_Search.php?lng=EN&data_id=1215&Disease_Disease_Search_diseaseType=ORPHA&Disease_Disease_Search_diseaseGroup=156&Disease(s)/group%20of%20diseases=CPT1A-deficiency&title=CPT1A-deficiency&search=Disease_Search_Simple	14.81	extremely difficult	college graduate	23+	18.5	extremely difficult	college graduate	23+	9.68	somewhat difficult	10th	15-16
https://www.babysfirsttest.org/newborn-screening/conditions/carnitine-palmitoyltransferase-i-deficiency	8.98	slightly difficult	9th	14-15	10.94	fairly difficult	11th	16-17	8.48	average-slightly difficult	8th	13-14
https://www.omim.org/entry/255120	12.7	very difficult	college level entry	18-20	15.14	extremely difficult	college graduate	23+	11.07	fairly difficult	11th	16-17
https://metabolicsupportuk.org/condition/carnitine-palmitoyltransferase-i-deficiency/	7.52	average-slightly difficult	8th	13-14	9.67	somewhat difficult	10th	15-16	7.99	average-slightly difficult	8th	13-14
https://www.sciencedirect.com/topics/medicine-and-dentistry/carnitine-palmitoyltransferase	14.36	professional	college	21-22	15.44	extremely difficult	college graduate	23+	12.7	very difficult	college level entry	18-20
https://journals.lww.com/ajg/fulltext/2018/10001/carnitine_palmitoyltransferase_1a_deficiency__a.2292.aspx	11.78	difficult	12th	17-18	14.18	professional	college	21-22	10.69	fairly difficult	11th	16-17
https://www.saintlukeskc.org/health-library/carnitine-palmitoyltransferase-deficiency-0	6.1	fairly easy	6th	2024-11-12	8.71	slightly difficult	9th	14-15	6.33	fairly easy	6th	2024-11-12
https://www.newenglandconsortium.org/cpt-i-deficiency	10.78	fairly difficult	11th	16-17	9.42	slightly difficult	9th	14-15	10.49	somewhat difficult	10th	15-16
https://www.preventiongenetics.com/testInfo?val=Carnitine-Palmitoyltransferase-1A-Deficiency-via-the-CPT1A-Gene	9.77	somewhat difficult	10th	15-16	13.44	very difficult	college level entry	18-20	9.35	slightly difficult	9th	14-15
https://www.health.wa.gov.au/Articles/U_Z/WA-Newborn-Bloodspot-Screening-Program/Conditions-screened-for-in-WA/Carnitine-palmitoyltransferase-deficiency-type-1	12.59	very difficult	college level entry	18-20	16.16	extremely difficult	college graduate	23+	7.87	average-slightly difficult	8th	13-14
https://ijponline.biomedcentral.com/articles/10.1186/s13052-021-01094-5	11.07	fairly difficult	11th	16-17	14.21	professional	college	21-22	10.86	fairly difficult	11th	16-17
https://www.medicalhomeportal.org/newborn/carnitine-palmitoyltransferase-1a-deficiency	12.43	difficult	12th	17-18	16.47	extremely difficult	college graduate	23+	9.39	slightly difficult	9th	14-15

## Sheet: Carnitine acylcarnitine translo
Source	Flesch-Kincaid Grade Level	Reading Difficulty	Grade Level	Age Range	Coleman-Liau Readability Index	Reading Difficulty	Grade Level	Age Range	Smog Index Readability Score	Reading Difficulty	Grade Level	Age Range
https://www.orpha.net/consor/www/cgi-bin/OC_Exp.php?lng=EN&Expert=159#:~:text=Carnitine%2Dacylcarnitine%20translocase%20(CACT),skeletal%20muscle%20weakness%2C%20and%20encephalopathy.	21.6	extremely difficult	college graduate	23+	25.79	extremely difficult	college graduate	23+	11.22	fairly difficult	11th	16-17
https://medlineplus.gov/genetics/condition/carnitine-acylcarnitine-translocase-deficiency/	12.01	difficult	12th	17-18	14.81	extremely difficult	college graduate	23+	10.24	somewhat difficult	10th	15-16
https://www.ncbi.nlm.nih.gov/books/NBK582032/	14.54	extremely difficult	college graduate	23+	16.59	extremely difficult	college graduate	23+	12.73	very difficult	college level entry	18-20
https://www.dshs.texas.gov/sites/default/files/newborn/pdf/FactCACT.pdf	5.42	fairly easy	5th	2024-10-11	7.34	average	7th	2024-12-13	5.48	fairly easy	5th	2024-10-11
https://www.babysfirsttest.org/newborn-screening/conditions/carnitine-acylcarnitine-translocase-deficiency	Unable to access	-	-	-	-	-	-	-	-	-	-	-
https://rarediseases.info.nih.gov/diseases/1123/carnitine-acylcarnitine-translocase-deficiency	10.82	fairly difficult	11th	16-17	14.46	professional	college	21-22	7.95	average-slightly difficult	8th	13-14
https://medlineplus.gov/download/genetics/condition/carnitine-acylcarnitine-translocase-deficiency.pdf	9.62	somewhat difficult	10th	15-16	12.93	very difficult	college level entry	18-20	7.68	average-slightly difficult	8th	13-14
https://newbornscreening.hrsa.gov/conditions/carnitine-acylcarnitine-translocase-deficiency	8.18	average-slightly difficult	8th	13-14	11.69	difficult	12th	17-18	8.22	average-slightly difficult	8th	13-14
https://rarediseases.org/gard-rare-disease/carnitine-acylcarnitine-translocase-deficiency/	13.27	very difficult	college level entry	18-20	16.8	extremely difficult	college graduate	23+	11.16	fairly difficult	11th	16-17
https://www.omim.org/entry/212138	13.08	very difficult	college level entry	18-20	15.08	extremely difficult	college graduate	23+	12.1	difficult	12th	17-18
https://www.sciencedirect.com/topics/medicine-and-dentistry/carnitine-acylcarnitine-translocase-deficiency	15.97	extremely difficult	college graduate	23+	17.75	extremely difficult	college graduate	23+	13.44	very difficult	college level entry	18-20
https://en.wikipedia.org/wiki/Carnitine-acylcarnitine_translocase_deficiency	11.67	difficult	12th	17-18	13.81	professional	college	21-22	10.24	somewhat difficult	10th	15-16
https://floridanewbornscreening.com/condition/carnitine-acylcarnitine-translocase-deficiency-cact/	7.82	average-slightly difficult	8th	13-14	10.58	fairly difficult	11th	16-17	7.78	average-slightly difficult	8th	13-14
https://www.frontiersin.org/articles/10.3389/fped.2020.585646	12.9	very difficult	college level entry	18-20	14.61	extremely difficult	college graduate	23+	12.05	difficult	12th	17-18
https://www.newbornscreening.info/cat-carnitine-acylcarnitine-translocase-deficiency/	7.75	average-slightly difficult	8th	13-14	10.28	somewhat difficult	10th	15-16	7.69	average-slightly difficult	8th	13-14
https://informnetwork.org/cact-deficiency/	11.81	difficult	12th	17-18	14.71	extremely difficult	college graduate	23+	10.19	somewhat difficult	10th	15-16
https://metabolicsupportuk.org/condition/carnitine-acylcarnitine-translocase-deficiency/	9.05	slightly difficult	9th	14-15	11.46	fairly difficult	11th	16-17	8.92	slightly difficult	9th	14-15
https://www.sciencedirect.com/topics/biochemistry-genetics-and-molecular-biology/carnitine-acylcarnitine-translocase-deficiency	13.6	professional	college	21-22	17.03	extremely difficult	college graduate	23+	8.98	slightly difficult	9th	14-15
https://www.healthywa.wa.gov.au/sitecore/content/Corporate/Articles/U_Z/WA-Newborn-Bloodspot-Screening-Program/Conditions-screened-for-in-WA/CACT-deficiency	12.04	difficult	12th	17-18	16.1	extremely difficult	college graduate	23+	7.44	average	7th	2024-12-13
https://www.health.state.mn.us/people/newbornscreening/materials/factsheets/conditionsacyl.html	9.52	somewhat difficult	10th	15-16	12.95	very difficult	college level entry	18-20	7.33	average	7th	2024-12-13
https://www.nature.com/articles/jhg200010.pdf	5.58	fairly easy	6th	2024-11-12	8.42	average-slightly difficult	8th	13-14	6.69	average	7th	2024-12-13
https://nbstrn.org/tools/nbs-cr/carnitine-acylcarnitine-translocase-deficiency	18.85	extremely difficult	college graduate	23+	20.6	extremely difficult	college graduate	23+	14.53	extremely difficult	college graduate	23+
https://womenshealth.labcorp.com/sites/default/files/2021-10/Carnitine-acylcarnitine%20translocase%20deficiency_0317_0.pdf	12.31	difficult	12th	17-18	15.35	extremely difficult	college graduate	23+	10.3	somewhat difficult	10th	15-16
https://rarediseases.oscar.ncsu.edu/disease/carnitine-acylcarnitine-translocase-deficiency/about/	13.98	professional	college	21-22	17.37	extremely difficult	college graduate	23+	10.9	fairly difficult	11th	16-17
https://monarchinitiative.org/MONDO:0008918	14.01	professional	college	21-22	17.48	extremely difficult	college graduate	23+	7.44	average	7th	2024-12-13

## Sheet: MADD
Source	Flesch-Kincaid Grade Level	Reading Difficulty	Grade Level	Age Range	Coleman-Liau Readability Index	Reading Difficulty	Grade Level	Age Range	Smog Index Readability Score	Reading Difficulty	Grade Level	Age Range
https://www.ncbi.nlm.nih.gov/pmc/articles/PMC7489629/#:~:text=Multiple%20Acyl%2DCoA%20dehydrogenase%20deficiency%20(MADD)%2C%20also%20known,ETFA%2C%20ETFB)%20protein%20or%20the	13.47	very difficult	college level entry	18-20	14.63	extremely difficult	college graduate	23+	12.15	difficult	12th	17-18
https://www.ncbi.nlm.nih.gov/books/NBK558236/	12.95	very difficult	college level entry	18-20	14.89	extremely difficult	college graduate	23+	11.62	difficult	12th	17-18
https://www.orpha.net/consor/cgi-bin/OC_Exp.php?Expert=26791	13.13	very difficult	college level entry	18-20	16.37	extremely difficult	college graduate	23+	10.98	fairly difficult	11th	16-17
https://www.omim.org/entry/231680	13.49	very difficult	college level entry	18-20	14.85	extremely difficult	college graduate	23+	12.38	difficult	12th	17-18
https://www.frontiersin.org/journals/neurology/articles/10.3389/fneur.2022.815523/full	13.41	very difficult	college level entry	18-20	14.94	extremely difficult	college graduate	23+	12.07	difficult	12th	17-18
https://www.sciencedirect.com/topics/pharmacology-toxicology-and-pharmaceutical-science/multiple-acyl-coa-dehydrogenase-deficiency	16.17	extremely difficult	college graduate	23+	16.9	extremely difficult	college graduate	23+	13.98	professional	college	21-22
https://journals.lww.com/acgcr/fulltext/2023/05000/multiple_acyl_coa_dehydrogenase_deficiency__a_rare.4.aspx	13.45	very difficult	college level entry	18-20	15.94	extremely difficult	college graduate	23+	11.69	difficult	12th	17-18
https://www.nature.com/articles/pr2001149	10.59	fairly difficult	11th	16-17	11.49	fairly difficult	11th	16-17	10.14	somewhat difficult	10th	15-16
https://www.sciencedirect.com/science/article/pii/S003537871600432X	11.95	difficult	12th	17-18	14.5	professional	college	21-22	10.67	fairly difficult	11th	16-17
https://ojrd.biomedcentral.com/articles/10.1186/s13023-014-0117-5	14.12	professional	college	21-22	14.76	extremely difficult	college graduate	23+	12.8	very difficult	college level entry	18-20
https://bmcneurol.biomedcentral.com/articles/10.1186/s12883-020-02010-w	11.92	difficult	12th	17-18	14.81	extremely difficult	college graduate	23+	10.55	fairly difficult	11th	16-17
https://www.hindawi.com/journals/cricc/2019/1598213/	12.91	very difficult	college level entry	18-20	15.01	extremely difficult	college graduate	23+	11.55	difficult	12th	17-18
https://www.medlink.com/articles/multiple-acyl-coa-dehydrogenase-deficiency	PAYWALL	-	-	-	-	-	-	-	-	-	-	-
https://www.orpha.net/consor/cgi-bin/OC_Exp.php?lng=EN&Expert=394532	13.13	very difficult	college level entry	18-20	16.37	extremely difficult	college graduate	23+	10.9	fairly difficult	11th	16-17
https://connects.catalyst.harvard.edu/Profiles/profile/1220022	14.69	extremely difficult	college graduate	23+	16.71	extremely difficult	college graduate	23+	13.02	very difficult	college level entry	18-20
https://www.aaceclinicalcasereports.com/article/S2376-0605(22)00082-7/fulltext	14.78	extremely difficult	college graduate	23+	16.26	extremely difficult	college graduate	23+	13.27	very difficult	college level entry	18-20
https://informnetwork.org/ga2-madd/	11.52	difficult	12th	17-18	13.79	professional	college	21-22	9.97	somewhat difficult	10th	15-16
https://jmhg.springeropen.com/articles/10.1186/s43042-020-00121-0	12.19	difficult	12th	17-18	14.31	professional	college	21-22	11.09	fairly difficult	11th	16-17
https://www.nature.com/articles/jhg201410	13.15	very difficult	college level entry	18-20	14	professional	college	21-22	12.33	difficult	12th	17-18
https://www.mitoaction.org/glossary/multiple-acyl-coa-dehydrogenase-deficiency/	10.92	fairly difficult	11th	16-17	14.29	professional	college	21-22	9.04	slightly	9th	14-15
https://www.neurology.org/doi/10.1212/01.wnl.0000240065.35635.a6	Paywall	-	-	-	-	-	-	-	-	-	-	-
https://journals.lww.com/jclinrheum/fulltext/2020/08000/late_onset_multiple_acyl_coa_dehydrogenase.35.aspx	paywall	-	-	-	-	-	-	-	-	-	-	-
https://journal.chestnet.org/article/S0012-3692(16)53879-3/fulltext	15.72	extremely difficult	college graduate	23+	16.73	extremely difficult	college graduate	23+	13.52	professional	college	21-22
https://link.springer.com/10.1007/978-3-319-66816-1_1773-1	paywall	-	-	-	-	-	-	-	-	-	-	-
https://www.pathologyjournal.rcpa.edu.au/article/S0031-3025(21)00594-8/fulltext	Paywall	-	-	-	-	-	-	-	-	-	-

## Sheet: HADD
Source	Flesch-Kincaid Grade Level	Reading Difficulty	Grade Level	Age Range	Coleman-Liau Readability Index	Reading Difficulty	Grade Level	Age Range	Smog Index Readability Score	Reading Difficulty	Grade Level	Age Range
https://medlineplus.gov/genetics/condition/long-chain-3-hydroxyacyl-coa-dehydrogenase-deficiency/#:~:text=Description&text=Long%2Dchain%203%2Dhydroxyacyl%2DCoA%20dehydrogenase%20(LCHAD),periods%20without%20food%20(fasting).	11.25	fairly difficult	11th	16-17	13.78	professional	college	21-22	9.95	somewhat difficult	10th	15-16
https://medlineplus.gov/genetics/condition/3-hydroxyacyl-coa-dehydrogenase-deficiency/	12.89	very difficult	college level entry	18-20	15.01	extremely difficult	college graduate	23+	11.2	fairly difficult	11th	16-17
https://www.ncbi.nlm.nih.gov/books/NBK583531/	15.65	extremely difficult	college graduate	23+	17.82	extremely difficult	college graduate	23+	13.11	very difficult	college level entry	18-20
https://www.ncbi.nlm.nih.gov/pmc/articles/PMC3509842/	14.52	extremely difficult	college graduate	23+	15.01	extremely difficult	college graduate	23+	13.2	very difficult	college level entry	18-20
https://www.babysfirsttest.org/newborn-screening/conditions/long-chain-l-3-hydroxyacyl-coa-dehydrogenase-deficiency	9.13	slightly difficult	9th	14-15	11.52	difficult	12th	17-18	8.38	average-slightly difficult	8th	13-14
https://rarediseases.org/gard-rare-disease/lchad-deficiency/	12.66	very difficult	college level entry	18-20	15.1	extremely difficult	college graduate	23+	11.4	fairly difficult	11th	16-17
https://www.orpha.net/consor/cgi-bin/OC_Exp.php?lng=en&Expert=5	13.25	very difficult	college level entry	18-20	16.42	extremely difficult	college graduate	23+	11	fairly difficult	11th	16-17
https://emedicine.medscape.com/article/945857-overview	paywall	-	-	-	-	-	-	-	-	-	-	-
https://www.babysfirsttest.org/newborn-screening/conditions/mediumshort-chain-l-3-hydroxyacyl-coa-dehydrogenase-deficiency	unable to access	-	-	-	-	-	-	-	-	-	-	-
https://newbornscreening.hrsa.gov/conditions/3-hydroxyacyl-coa-dehydrogenase-deficiency	8.99	slightly difficult	9th	14-15	11.52	difficult	12th	17-18	8.77	slightly difficult	9th	14-15
https://www.omim.org/entry/231530	11.85	difficult	12th	17-18	15.27	extremely difficult	college graduate	23+	10.11	somewhat difficult	10th	15-16
https://en.wikipedia.org/wiki/Long-chain_3-hydroxyacyl-coenzyme_A_dehydrogenase_deficiency	11.8	difficult	12th	17-18	14.16	professional	college	21-22	10.14	somewhat difficult	10th	15-16
https://www.sciencedirect.com/topics/medicine-and-dentistry/long-chain-3-hydroxyacyl-coenzyme-a-dehydrogenase	15.17	extremely difficult	college graduate	23+	17.15	extremely difficult	college graduate	23+	12.94	very difficult	college level entry	18-20
https://en.wikipedia.org/wiki/3-hydroxyacyl-coenzyme_A_dehydrogenase_deficiency	13.24	very difficult	college level entry	18-20	14.47	professional	college	21-22	11.79	difficult	12th	17-18
https://www.newbornscreening.info/schadd-short-chain-3-hydroxyacyl-coa-dehydrogenase-deficiency/	6.91	average	7th	2024-12-13	10.03	somewhat difficult	10th	15-16	6.99	average	7th	2024-12-13
https://www.omim.org/entry/609016	12.56	very difficult	college level entry	18-20	13.94	professional	college	21-22	12.15	difficult	12th	17-18
https://floridanewbornscreening.com/condition/long-chain-l-3-hydroxyacyl-coa-dehydrogenase-deficiency-lchad/	13.06	very difficult	college level entry	18-20	14.72	extremely difficult	college graduate	23+	7.6	average-slightly difficult	8th	13-14
https://newbornscreening.hrsa.gov/conditions/long-chain-3-hydroxyacyl-coa-dehydrogenase-deficiency	8.55	slightly difficult	9th	14-15	11.41	fairly difficult	11th	16-17	8.44	average-slightly difficult	8th	13-14
https://www.newbornscreening.info/lchadd-long-chain-3-hydroxyacyl-coa-dehydrogenase-deficiency/	6.78	average	7th	2024-12-13	9.79	somewhat difficult	10th	15-16	6.79	average	7th	2024-12-13
https://metabolicsupportuk.org/condition/3-hydroxyacyl-coa-dehydrogenase-deficiency/	9.29	slightly difficult	9th	14-15	11.53	difficult	12th	17-18	8.69	slightly difficult	9th	14-15
https://www.nature.com/articles/s41598-018-21519-2	14.7	extremely difficult	college graduate	23+	18.23	extremely difficult	college graduate	23+	12.44	difficult	12th	17-18
https://www.health.wa.gov.au/Articles/U_Z/WA-Newborn-Bloodspot-Screening-Program/Conditions-screened-for-in-WA/Long-chain-3-hydroxyacyl-CoA-dehydrogenase-deficiency	15.03	extremely difficult	college graduate	23+	18.52	extremely difficult	college graduate	23+	7.96	average-slightly difficult	8th	13-14
https://rh.perkinelmer.com/disorders/long-chain-l-3-hydroxyacyl-coa-dehydrogenase-deficiency-lchad/	13.33	very difficult	college level entry	18-20	15.46	extremely difficult	college graduate	23+	11.55	difficult	12th	17-18
https://www.nature.com/articles/s42003-023-05268-1	11.19	fairly difficult	11th	16-17	13.7	professional	college	21-22	10.76	fairly difficult	11th	16-17
https://publications.aap.org/pediatrics/article/109/1/99/79785/Long-Chain-3-Hydroxyacyl-CoA-Dehydrogenase	11.42	fairly difficult	11th	16-17	15.42	extremely difficult	college graduate	23+	9.74	somewhat difficult	10th	15-16

## Sheet: SCADD
Source	Flesch-Kincaid Grade Level	Reading Difficulty	Grade Level	Age Range	Coleman-Liau Readability Index	Reading Difficulty	Grade Level	Age Range	Smog Index Readability Score	Reading Difficulty	Grade Level	Age Range
https://myriad.com/womens-health/diseases/short-chain-acyl-coa-dehydrogenase-deficiency/#:~:text=Short%2DChain%20acyl%2DCoA%20dehydrogenase%20(SCAD)%20deficiency%20is,energy%20to%20fuel%20their%20body.	11.83	difficult	12th	17-18	14.1	professional	college	21-22	10.54	fairly difficult	11th	16-17
https://medlineplus.gov/genetics/condition/short-chain-acyl-coa-dehydrogenase-deficiency/	11.09	fairly difficult	11th	16-17	13.53	professional	college	21-22	9.93	somewhat difficult	10th	15-16
https://www.ncbi.nlm.nih.gov/books/NBK63582/	14.1	professional	college	21-22	15.56	extremely difficult	college graduate	23+	12.56	very difficult	college level entry	18-20
https://rarediseases.org/rare-diseases/short-chain-acyl-coa-dehydrogenase-deficiency-scad/	12.18	difficult	12th	17-18	14.58	extremely difficult	college graduate	23+	11.13	fairly difficult	11th	16-17
https://www.orpha.net/consor/cgi-bin/OC_Exp.php?lng=EN&Expert=26792	13.69	professional	college	21-22	19.55	extremely difficult	college graduate	23+	11.34	fairly difficult	11th	16-17
https://www.babysfirsttest.org/newborn-screening/conditions/short-chain-acyl-coa-dehydrogenase-deficiency	Unable to access	-	-	-	-	-	-	-	-	-	-	-
https://www.dshs.texas.gov/sites/default/files/newborn/pdf/FactSCAD.pdf	5.52	fairly easy	6th	2024-11-12	8.13	average-slightly difficult	8th	13-14	5.26	fairly easy	5th	2024-10-11
https://rarediseases.info.nih.gov/diseases/4822/short-chain-acyl-coa-dehydrogenase-deficiency	9.13	slightly difficult	9th	14-15	13.12	very difficult	college level entry	18-20	8.25	average-slightly difficult	8th	13-14
https://portal.ct.gov/Newborn-Screening-Program/Disorders/Short-Chain-Acyl-CoA-Dehydrogenase-Deficiency	8.12	average-slightly difficult	8th	13-14	9.89	somewhat difficult	10th	15-16	8.13	average-slightly difficult	8th	13-14
https://medlineplus.gov/genetics/condition/short-branched-chain-acyl-coa-dehydrogenase-deficiency/	11.46	fairly difficult	11th	16-17	14.9	extremely difficult	college graduate	23+	10.23	somewhat difficult	10th	15-16
https://www.newbornscreening.info/scadd-short-chain-acyl-coa-dehydrogenase-deficiency/	6.57	average	7th	2024-12-13	9.57	somewhat difficult	10th	15-16	6.62	average	7th	2024-12-13
https://newbornscreening.hrsa.gov/conditions/short-chain-acyl-coa-dehydrogenase-deficiency	8.3	average-slightly difficult	8th	13-14	11.07	fairly difficult	11th	16-17	8.31	average-slightly difficult	8th	13-14
https://en.wikipedia.org/wiki/Short-chain_acyl-coenzyme_A_dehydrogenase_deficiency	11.94	difficult	12th	17-18	15.34	extremely difficult	college graduate	23+	9.99	somewhat difficult	10th	15-16
https://www.sciencedirect.com/science/article/pii/S2214647416300083	11.7	difficult	12th	17-18	13.82	professional	college	21-22	11.66	difficult	12th	17-18
https://www.medicalhomeportal.org/newborn/short-chain-acyl-coa-dehydrogenase-deficiency	13.02	very difficult	college level entry	18-20	16.95	extremely difficult	college graduate	23+	9.79	somewhat difficult	10th	15-16
https://www.omim.org/entry/201470	12.83	very difficult	college level entry	18-20	14.7	extremely difficult	college graduate	23+	11.98	difficult	12th	17-18
https://www.sciencedirect.com/science/article/pii/S1096719208002357	13.89	professional	college	21-22	15.85	extremely difficult	college graduate	23+	12.24	difficult	12th	17-18
https://portal.ct.gov/-/media/Newborn-Screening-Program/Disorders/Short-Chain-Acyl-CoA-Dehydrogenase-Deficiency/FactSheet-SCADD-1013.pdf	4.55	fairly easy	5th	2024-10-11	7.81	average-slightly difficult	8th	13-14	5.7	fairly easy	6th	2024-11-12
https://informnetwork.org/scad/	12.39	difficult	12th	17-18	14.22	professional	college	21-22	10.51	fairly difficult	11th	16-17
https://bmcmedgenet.biomedcentral.com/articles/10.1186/s12881-018-0566-0	14.6	extremely difficult	college graduate	23+	15.44	extremely difficult	college graduate	23+	13.19	very difficult	college level entry	18-20
https://www.nature.com/articles/pr20018	14	professional	college	21-22	14.26	professional	college	21-22	13.3	very difficult	college level entry	18-20
https://floridanewbornscreening.com/condition/short-chain-acyl-coa-dehydrogenase-scad/	10.37	somewhat difficult	10th	15-16	14.17	professional	college	21-22	8.38	average-slightly difficult	8th	13-14
https://onlinelibrary.wiley.com/doi/10.1007/s10545-017-0047-1	17.74	extremely difficult	college graduate	23+	16.78	extremely difficult	college graduate	23+	14.37	professional	college	21-22
https://wa.kaiserpermanente.org/kbase/topic.jhtml?docId=nord1040	7.7	average-slightly difficult	8th	13-14	12.98	very difficult	college level entry	18-20	7.01	average	7th	2024-12-13
https://link.springer.com/article/10.1007/s10545-010-9080-z	10.76	fairly difficult	11th	16-17	13.29	very difficult	college level entry	18-20	10.49	somewhat difficult	10th	15-16

[truncated: 1 more sheets: StatsTemp]
